# Supplementary material for: Acid-base and metabolic parameters and cerebral oxygenation during the immediate transition after birth—A two-center observational study
Source: PLoS One. 2023 May 17;18(5):e0283278. doi: 10.1371/journal.pone.0283278 (PMC10191326; doi:10.1371/journal.pone.0283278)
Supplement: S1 Data — (XLSX) [file pone.0283278.s001.xlsx]

## Sheet: Selektierte Datenbank
	Demographics					Monitoring						Ventilation			Acid-base metabolism
Group	Gestational age (weeks)	Birth weight (g)	Apgar 1	Apgar 5	Apgar 10	MABP (mmHg)	Rectal temperature (C°)	Arterial oxygen saturation (%)	Heart rate (bpm)	crSO2 (%)	FTOE	O2	Non-invasive respiratory support	Endotracheal Intubation	pH	LAC	BE	HCO3	Time of blood sample (min)
0	34.8	2040	9	10	10	45	37.1	96.6873		92.9167	0.0389986	0	0	0	7.287	1.8	0.8	21.8	15
0	33.6	1756	8	9	10	52	37.1	90.2322	175.533	81.3667	0.0982521	0	1	0			-0.9		20
0	32.3	1920	9	10	10	37	36.8	97.1022		72.75	0.250789	0	0	0	7.224	3.3	-3.2	19.5	16
0	31.4	1390	9	9	9	41	36.5	91.011		81.55	0.103954	0	0	0	7.345	2.6	-1.2	22.4	15
0	35.2	2740	9	10	10	49	37.6	97.4738	158.25	72.0333	0.260998	0	0	0	7.276	2.1	-1.2	21.7	18
0	35	1850	6	7	9	33	37.2	96.8112	152.267	78.8833	0.185184	0	1	0	7.328	2.7	-0.5	27.7	20
0	35.3	1830	9	10	10	38	36.5	96.8268	152.183	82.1833	0.151234	0	0	0	7.307	2.7	1.1	23.8	15
0	35.7	2210	9	10	10	46	36.7	97.277	151.317	72	0.259846	0	0	0	7.282	3.7	0.6	22.3	15
0	35.4	1760	9	10	10	49	36.8	96.2472	163.75	95	0.012958	0	0	0	7.305	2.3	-0.3	22.1	16
0	35.4	2340	9	10	10	39	37	98.8995	131.65	88.5333	0.104815	0	0	0	7.308	2.5	-2.8	20.8	16
0	34.3	1055	9	10	10	41	36.4	97.6867	150.8	95	0.0275029	0	0	0	7.355	2.6	0.5	23.8	18
0	35.8	1760	9	10	10	68	36.8	99.4438	134.9	86.8167	0.126978	0	0	0	7.372	2.7	0.6	24.2	16
0	33.3	1900	9	10	10	36	36.7	97.2137	157.133	88.1	0.0937488	0	0	0	7.288	2	-2.3	21.4	15
0	34.3	1960	6	8	9	49	36.6	94.6037	145.233	77.9667	0.17586	0	1	0	7.065	4	-8.6	14.3	17
0	34.2	2190	9	10	10	52	36.3	93.8927	176.433	81.6333	0.130568	0	0	0	7.247	2.7	-2.8	20	17
0	32.7	2040	8	9	9	36	37	98.8695	135.867	85.85	0.131684	1	1	0	7.241	3.5	-3.9	18.7	19
0	34.2	1820	8	9	9	35	37	94.8335	142.767	94.9		1	1	0	7.345	1.7	1	23.7	17
0	32	1482	8	9	9	45	36.6	84.7855	172.583	73.9333	0.127996	1	1	0	7.179		-1.7	20	20
0	34	2200	8	8	9	58	36.7	95.9603	176.567	77.6667	0.190638	0	1	0	7.295	3	-2.1	21.4	18
0	34	1690	8	9	10	43	37.1	99.3235	175.233	95	0.0435295	1	1	0	7.254	3	-3.4	20.1	15
0	35.2	2694	8	9	10	46	37.1	91.8607	162.117	85.8	0.0659767	1	1	0	7.275	2.4	-0.3	21.9	18
0	29.8	1054	8	8	9	45	36.6	77.6283		57.7667	0.255856	1	1	0	7.16	3.8	-5.9	17.1	19
0	36	2560	9	10	10	41	37.4	100	154.55	76.5167	0.234833	0	0	0	7.267		-2.3		17
0	34	1736	9	10	10	38	36.3	82.2947	138.95	75.4	0.0837802	0	0	0	7.305	2.8	-2.5	21	15
0	32.4	1640	9	10	10	45	36.7	96.9193	144.15	83.5	0.138459	0	0	0	7.247	3	-2.9	20.1	17
0	32.6	1670	9	10	10	47	36.6	97.4838	151.067	94.6333	0.0292407	0	0	0	7.343	2	2	24.8	16
0	33.6	2150	8	9	10	43	37.4	96.3532	150.817	94.35	0.0207898	0	0	0	7.301	2.6	-2	21.6	19
0	36	3006	8	9	9	56	37	92.0907	171.3	83.1	0.0976284	1	1	0	7.22	3.3	-1.6	20.5	14
0	35.6	2540	8	9	9	44	37	85.2145	179.717	67.8333	0.20397	1	1	0	7.193	3.5	-5.3	17.7	17
0	33.7	2530	8	8	9	61	37.1	84.5825	139.333	44.65	0.472113	1	1	0	7.199	3.5	-1.6	20	17
0	35.3	2025	9	10	10	39	36.2	95.8495	148.633	95	0.00886285	0	0	0	7.289	3.5	-3.4		20
0	33.6	1900	8	9	9	32	36.8	90.8845		82.1	0.0966556	1	1	0	7.221	1.9	-3.3	19.6	18
0	32	1840	6	7	7	42		79.976	168.717	58.45	0.269156	1	1	0	7.099	3.5	-3.5	17.3	20
0	36.4	2728	9	10	10	30	36.5	97.9047	153.767	89.5667	0.0851645	0	0	0	7.245	3.6	-3.2	19.8	13
0	31.2	1400	8	8	9	46	36.5	90.3998	165.783	84.2667	0.0678449	1	1	0	7.126	4.1	-5.1	17.7	17
0	36.7	2190	8	9	10	83		98.4635	146.417	93.5333	0.050071	0	1	0	7.283	2.4	-2.8	20.7	15
0	25	830	5	7	8	30	36.1	89.7	154	73.6	0.179487	1	1	1	7.26	2.8	-2.2	23.8	19
0	24	640	5	8	8		36.9	95	166	76.1818	0.198086	1	1	0	7.31	4.9	-3.3	21.9	19
0	32	1650	6	7	7		36.9	89	169	70.2727	0.210419	1	0	0	7.13	0.7	-0.9	27.3	18
0	26	830	5	9	9	32	36.9	90	188	62.6364	0.30404	1	1	0	7.13	3.7	-5	22.9	12
0	25	1380	1	6	6	21	36.5	85	172	15.7	0.815294	1	1	0	6.98	8.4	-16.3	13.1	16
0	25	880	1	4	7	37		89.5763	167.339	49.8475	0.443519	1	0	1	7.24	2	-5.2	21	18
1	38.7	3360	9	10	10	46	36.7	98.6985	147.1	72.25	0.267973	0	0	0	7.26	3.1	-1.4	20.9	17
1	38.8	3690	9	10	10	37	37.3	93.468	165.233	83.05	0.111461	0	0	0	7.266	2.9	-1.3	21	12
1	37.6	2936	9	10	10	46	36.9	98.9863		74.6167	0.246192	0	0	0	7.328	1.9	-3.6	22.4	17
1	39.2	3914	9	10	10	43	37.1	93.028		86.25	0.0728598	0	0	0	7.343	1.5	-0.7	23.9	18
1	41	4466	9	10	10	72	37.2	96.7295		75.1	0.223608	0	0	0	7.317	2.5	-0.2	22.7	16
1	37	2250	9	10	10	49	36.1	97.3913		85.8	0.119018	0	0	0	7.293	2.4	-0.4	22.3	16
1	38	2936	9	10	10	53	36.8	96.2892		82.65	0.141648	0	0	0	7.275	1.4	-0.2	21.5	15
1	39	3600	9	10	10	45	37	96.8772		81.0667	0.163202	0	0	0		2.8			16
1	38.2	3420	9	10	10	51	37.2	96.3373	129.017	70.4667	0.268542	0	0	0	7.313		0.9	23.4	18
1	38.4	3110	8	9	10	44	36.9	93.0585	161.317	79.5167	0.14552	0	1	0	7.273	2.1	-3.3	20.3	15
1	38.6	3186	7	8	9	36	36.5	93.7028	140.133	77.2833	0.175229	0	1	0	7.234	4.5	-0.6	21.2	15
1	38	2840	9	10	10	44	36.8	98.906	151.4	94.55	0.0440418	0	0	0	7.303	2	0.1	22.6	15
1	39	3450	9	10	10	69	37.2	97.1482	166.383	88.6167	0.0878195	?	0	0	7.176	5.6	-6.5	16.9	12
1	39	3400	9	10	10	42	37.3	97.9395	138.833	78.5667	0.197804	0	0	0	7.278	4.4	-1.6	21	16
1	37.7	2680	9	10	10	44	36.9	95.4707	166.9	91.1333	0.0454311	0	0	0	7.244	3.1	-4.3	19.3	16
1	38.4	3320	7	8	9	50	37	88.7057	151.083	73.45	0.171981		1	0	7.118	5	-7.2	15.7	15
1	39	3180	9	10	10	47	37.2	99.2732	201.3	87.5167	0.118426	0	0	0	7.303	3.9	-2.5	21	16
1	38.3	2950	9	10	10	53	36.9	99.6065	139.667	75.4333	0.242687	0	0	0	7.258	3.1	-0.1	21.2	16
1	37.7	2400	8	8	9	59	36.7	94.5233	195.65	86.0667	0.0894664	0	0	0	7.247	3.6	-3.4	19.4	15
1	39					44	36.9	99.5263	132.867	83.4833	0.161194	0	0	0	7.304	2.7	-0.3	22.3	16
1	37.4	2895	9	10	10	53	36.9	96.9418	160.917	95	0.0200309	0	0	0	7.314	2.1	-2.7	21.3	16
1	38.8					43	37.3	98.4068	152.367	91.4	0.0712027	0	0	0	7.333	2.5	1.4	23.9	15
1	38.6	2960	9	10	10	34	37	92.2728	169.35	80.7333	0.125058	0	0	0	7.319	3.3	0.6	23.2	15
1	38.2	3410	9	10	10	49	37.1	97.7208	145.933	95	0.0278429	0	0	0	7.303	2	1.7	23.2	15
1	39.2	3348	9	10	10	41	37.2	88.5892	141.067	81.45	0.0805874	0	0	0	7.263	2.3	1	22.1	15
1	38.2	2210	4	8	10	56	37	92.4553	150.233	81.8667	0.114527	1	1	0	7.215	3.6	-3.3	19	15
1	38.2	2090	9	9	10	35	36.8	99.9335	147.95	74.2333	0.257173	0	0	0	7.291	2.4	1.6	23.2	18
1	39.2	3540	9	10	10	53	37.2	95.0677	173.033	94.8	0.00281554		0	0	7.28	2.8	-1.5	21.1	15
1	39.2	2980	9	10	10	34	36.7	95.9202	140.017	74.4667	0.22366	0	0	0	7.25	2.8	-1.6	20.6	15
1	39.2	3720	9	10	10	47	36.6	99.7992	207.683	82.4333	0.174008	0	0	0	7.309	2.1	0.4	22.8	16
1	39.7	3240	9	10	10	36	36.8	97.8518	143.717	85.1	0.130318	0	0	0	7.34		3	25.2	18
1	37.8	2170	9	10	10	43	36.7	100	152.8	77.7833	0.222167	0	0	0	7.238	4.3	-2	20.2	16
1	38.3	3398	9	10	10	49	37	91.2752	161.383	69.9667	0.233453	0	0	0	7.267	3.8	-2.8	20.2	18
1	39	3370	8	9	10	46	37.1	96.4428	139.35	84.4	0.12487	0	1	0	7.298	2.2	0.3	22.2	17
1	38.8	2990	9	10	10	44	37.1	93.12	187.567	89.3667	0.0403064	0	0	0	7.319	3.8	-0.8	22.1	16
1	39	3420	9	10	10	41	36.4	91.3305	150.517	74.7167	0.181909	0	0	0	7.271	3.4	-0.1	21.9	17
1	38.4	2886	9	10	10	45	36.9	99.4635	189.033	86.0167	0.135194	0	0	0	7.312	2.7	-3.2	20.9	16
1	37.3	2436	9	10	10	39	37.4	96.4953	145.9	87.4583	0.0936522	0	0	0	7.319	2.3	-2.2	21.4	17
1	38.7	3600	8	9	10	45	37.1	97.0675	166.3	94.8167	0.0231883	0	1	0	7.29	2.6	-1.2	21.6	15
1	38.4	2550	9	10	10	44	37.3	91.5105	176.483	67.9	0.258009	0	0	0	7.342	2.6	0.7	23.6	15
1	38.4	2546	9	10	10	48	36.6	96.3328	144.35	86.25	0.104667	0	0	0	7.251	1.9	-1.1	21.6	15
1	38.8	3550	8	9	10	55		90.2458	155.367	68.1	0.245395	0	0	0	7.347	2.9	-1.1	22.4	15
1	41.4	3974	9	10	10	42		88.8948	167.417	79.4167	0.106622	0	0	0	7.312	2.8	-2.8	20.9	15
1	38.4	3652	9	10	10	42	37.5	95.9742	170.6	88.45	0.0783978	0	0	0	7.181	2.9	-6.8	18.5	15
1	40.3	3866	9	10	10	33	37.3	96.6955	142.417	84.4833	0.126295	0	0	0	7.28	2.1	0.7	22.2	15
1	39.3	3800	9	10	10	46	37.2	96.8585	148.517	85.4167	0.118129		0	0	7.363		-1.3	22.8	18
1	39	2710	9	9	10	35	37	98.0695	124.383	76.0833	0.22419	0	0	0	7.239	4.3	-3.1	19.7	16
1	39	3220	9	10	10	44	36.7	97.9425	149.117	90.5833	0.0751376	0	0	0	7.335	1.7	0.3	23	16
1	38.4	2650	9	10	10	44	36.8	99.8847	137.8	95	0.0489031	0	0	0	7.291	1.9	-2.9	20.6	17
1	39	3180	8	10	10	44	37.2	99.5463	159.133	80.3333	0.193006	0	0	0	7.254	3.9	-0.9	21.2	19
1	37.8	3492	9	10	10	46	37.6	99.7777	149.7	67.1	0.327505	0	0	0	7.343	2.7	-0.4	23.3	17
1	37.2	2550	9	10	10	72	37	83.234	176.617	53.5167	0.357034	0	1	0	7.275	5.3	-4.7	19.2	19
1	39	2884	9	10	10	48	37.4	91.78	163	76.3	0.168664	0	0	0	7.336	3.3	-2.6	21.4	15
1	39	2670	9	10	10	68	37.1	96.1465	151.65	92.2333	0.0407	0	0	0	7.314	3.5	-1.8	21.7	16
1	38	3250	9	10	10	34	36.8	95.1395	142.367	92.9333	0.0231888	0	0	0	7.328	2.7	-0.4	22.7	16
1	39		8	9	10	39	36.5	91.3407	170.25	76.1	0.166855	0	0	0	7.19	4.6	-4.7	18.2	17
1	37.2	2950	9	10	10	48	36.7	97.482	174.65	73.9333	0.241569	0	0	0	7.293	3.2	1.7	23	17
1	38.4	3300	9	10	10	49	37	98.3883	159.567	88.6333	0.0991479	0	0	0	7.294	2.1	0.4	22.3	16
1	39.4	3715	9	10	10	54	37.1	100	140.133	86.7	0.133	0	0	0	7.171	5.6	-2.7	18.7	17
1	39.6	3920	9	10	10	42	37	96.179	183.85	93.8	0.0247351	0	0	0	7.333	2.9	-1.7	21.9	16
1	39.2	2800	9	10	10	45	37.2	89.8472	166.517	70.6	0.214221	0	0	0	7.355	2	-0.3	23.2	20
1	39.2	2990	9	10	10	43	36.6	97.4703	151.35	85.9833	0.117851	0	0	0	7.359	2.8	-0.9	22.9	17
1	37.2	3260	9	10	10	52	37	98.9003	152.95	73.2333	0.259524	0	0	0	7.346	1.6	0.8	23.8	16
1	37.3	2380	8	9	9	34	37.1	96.538	147.267	82.3833	0.146623	1	1	0	7.237	2.1	-0.9	21.1	18
1	39.2	3040	9	10	10	71	36.7	93.928	150.483	83.5333	0.110666	0	0	0	7.229	2.2	-2.5	19.7	18
1	37.6	2530	8	9	10	54	36.8	92.0167	168.65	86.9	0.0556059	1	1	0	7.079	3.7	-4.2	17	15
1	39	3848	8	9	10	79	37.2	95.6812	156.95	85.75	0.103794	0	0	0	7.248	2	0	21.5	17
1	39	3780	9	10	10	42	37.1	95.9297	143.05	82.5	0.139995	0	0	0	7.292	1.9	-2.7	20.9	17
1	39.2	3340	9	9	10	40	37	97.2337	186.267	86.95	0.105762	0	0	0	7.241	1.6	0.6	21.1	14
1	39	2690	9	10	10	66	36.8	93.905	133.05	86.4833	0.0790338	0	0	0	7.307	1.4	0.4	23.2	16
1	39.2	3530	9	9	10	44	37.2	87.3058	164.733	68.5	0.215402	0	0	0	7.288	3.8	-2	20.4	14
1	38.7	3030	8	9	9	50	36.4	87.1835	134.933	77.2167	0.11432	1	1	0	7.253	2.7	-0.3	21.2	14
1	39.4	3370	9	10	10	51	36.8	99.7002	146	94.2833	0.0543312	0	0	0	7.241		-3.1	19.9	16
1	39	3390	9	9	10	45	37.2	95.9708	158.767	94.9	0.0111579	0	0	0	7.273	3.6	-2.2	21	16
1	37.3	2700	9	10	10	40	36.5	98.0397	139.267	76.4833	0.219874	0	0	0	7.251	2.4	0.7	22.2	18
1	37.2	3230	9	10	10	38	37.1	97.7418	133.4	94.9	0.0290749	0	0	0	7.347	1.3	0.3	23.6	19
1	39.3	3710	9	9	10	40	36.7	96.8738	141.683	82.4	0.149409	0	0	0	7.363	1.4	0.9	24.2	15
1	39.3	3250	9	10	10	51	36.9	92.4785	152.517	72.8	0.21279	0	0	0	7.295	2.2	-0.7	22	18
1	39.3	3516	9	10	10	45	37.1	93.7957	151.517	83.1667	0.113321	0	0	0	7.27	1.7	-0.9	21.6	15
1	39.7	4050	9	10	10	48	37.3	95.6832	163.25	75.6833	0.209021	0	0	0	7.313	2.8	-1.6	21.9	17
1	39.2	3100	9	10	10	40	36.8	94.5555	164.283	74.6333	0.210693	0	0	0	7.361	2.7	0.9	24	16
1	40.3	3120	9	10	10	68	37.1	94.0343	157.733	70.5167	0.250097	0	0	0	7.342	2.7	-1.9	21.9	17
1	39	3170	10	10	10	48	37.1	98.4342	178.717	94.3333	0.0416607	0	0	0	7.316	2.8	1.6	23.6	15
1	39.3	3710	9	9	9	53	36.9	92.2003	150.467	87.6167	0.0497142	1	1	0	7.245	4.1	-1.9	20	15
1	37	2640	9	9	10		37	94.6592		68.2667	0.278816	0	0	0	7.326	2.4	1.4	23.4	18
1	38.6	3520	9	10	10		36.7	95.4735	134.533	82.7333	0.133442	0	0	0	7.276	2	-0.1	21.9	17
1	39	3410	9	10	10		37.1	89.3235	167.8	69.65	0.22025	0	0	0	7.3	2.6	-1.7	21.4	18
1	39.3	2740	9	10	10		36.7	96.7733	144.683	70.6667	0.269771	0	0	0	7.373	2.9	0.3	23.9	16
1	39	3620	9	9	10	34	37	94.6593	148.3	75.95	0.197649	0	1	0	7.31	2.8	0.7	23.4	17
1	39.3	3190	9	9	10	49	36.5	97.0517	133.9	89.9667	0.0730024	0	0	0	7.33	3.3	-2.9	21.1	19
1	38.9	3430	9	10	10	43	37.6	95.9692	156.333	93.4667	0.0260767	0	0	0	7.33	2.6	-1.5	22.3	18
1	38.7		9	10	10	40		93.3987	142.483	68.5833	0.265693	0	0	0	7.367	3.6	-2.6	21.7	19
1	38.9	3770	9	10	10	57		94.4348	146.25	64.2	0.320166	0	0	0	7.296	3.8	-0.5	22.5	16
1	37.7	3020	8	9	10	37	36.9	96.9375	151.6	90.1	0.0705351	1	1	0	7.25	2.3	-1.4	21.1	18
1	38.7	3320	8	9	9	35	36.9	86.1746	160.593	83.2667	0.033745	1	1	0	7.275	2.3	-2.5	20.8	17
1	37	2326	9	10	10	36	37.1	96.8122	168.05	77.0667	0.203957	0	0	0	7.314	3.1	0.4	23.1	15
1	39	2960	9	10	10	64	36.9	97.7993	164.067	84.4	0.137008	0	0	0	7.268	3.6	-1.3	21	18
1	39	3240	9	10	10	57	36.5	95.4738	142.35	84.3167	0.116861	0	0	0	7.353				16
1	39.4	3428	9	10	10	63	37.1	100	158.633	75.05	0.2495	0	0	0	7.35	2.1	1.1	24.2	17
1	38.4	3120	9	10	10	58	37	96.4623	257.233	71.05	0.263443	0	0	0	7.275	2.7	-2.3		16
1	38	2710	9	10	10	43	36.8	97.7953	146.067	74.3333	0.239909	0	0	0	7.3	2.6	0.5	22.8	16
1	39	3614	9	8	10	43	36.9	98.4785	130.933	84.8	0.138898	1	1	0	7.311	1.7	0.3	23.2	17
1	38.9	3200	8	9	10	70	36.8	92.7	175.65	79.9667	0.137361	0	0	0	7.263	2.8	-1.8	20.6	16
1	40.6	3350	9	10	9	36	36.8	83.6233	147.717	57	0.318372	1	1	0	7.273	2.3	-0.7	22.1	18
1	39.3	3000	9	10	10	68	37.1	93.7217	148.633	86.85	0.0733199	0	1	0	7.26	3.8	-0.8	21	18
1	39.2	3512	9	9	10	46	37	97.2092	125.583	86.0167	0.115138	0	0	0	7.214	2.9	-1.9	19.8	11
1	39	4070	9	10	10	68	37.3	94.1678	150.333	80.05	0.149922	0	0	0	7.325		0.2		19
1	38.3	3018	9	8	10	31	36.8	93.4013	175.833	79.8333	0.145266	0	1	0	7.287	3.4	-4.2	20.1	20
1	37.7	2870	9	10	10	41	36.4	98.522	143.1	58.1667	0.409607	0	0	0	7.336	2.3	-0.3	23.1	20
1	38.3	3460	9	9	10	34		88.1137	144.217	76.9333	0.126885	0	0	0	7.276	2	0.8	22.6	18
1	38.9	3228	9	10	10	38		97.7852	154.967	77.2167	0.210344	0	0	0	7.316	2.8	0.3	22.9	16
1	38.3	3000	9	10	10	37	37.1	99.5752	147.067	84.75	0.148884	0	0	0	7.279	2.6	-2.7	20.9	16
1	38	3500	9	10	10	43	37.3	91.4848	162.768	84.8167	0.0728881	0	0	0	7.266	1.9	-1.2	21.4	16
1	38	2930	8	9	10	59	37.1	99.8308	158.583	89.3	0.105487	0	1	0	7.271	2.9	-2	20.7	16
1	39.4	3282	9	10	10	51	37.1	97.4345	158.383	91.2667	0.0633024	0	0	0	7.224	4.7	-5.2	18.7	17
